# Supplementary material for: Reliable and Sensitive Nested PCR for the Detection of Chlamydia in Sputum
Source: Microorganisms. 2021 Apr 27;9(5):935. doi: 10.3390/microorganisms9050935 (PMC8145989; doi:10.3390/microorganisms9050935)
Supplement: Supplementary file 1 [file microorganisms-09-00935-s001.zip]

Archive with 1 entries (1 files):
- microorganisms-1202603-Supplementary Materials.pdf
